# Supplementary material for: Detection of Circulating SARS-CoV-2 Variants of Concern (VOCs) Using a Multiallelic Spectral Genotyping Assay
Source: Life (Basel). 2023 Jan 21;13(2):304. doi: 10.3390/life13020304 (PMC9960118; doi:10.3390/life13020304)
Supplement: Supplementary file 1 [file life-13-00304-s001.zip]

Archive with 1 entries (1 files):
- life-2139641-supplementary.pdf
